# Supplementary material for: Thromboembolic Events after COVID-19 Vaccination: An Italian Retrospective Real-World Safety Study
Source: Vaccines (Basel). 2023 Oct 10;11(10):1575. doi: 10.3390/vaccines11101575 (PMC10611339; doi:10.3390/vaccines11101575)
Supplement: Supplementary file 1 [file vaccines-11-01575-s001.zip]

Archive with 1 entries (1 files):
- vaccines-2617984-supplementary.pdf
